# Supplementary material for: Tibetan PHD2D4E;C127S variant protects from viral diseases in hypoxia, but predispose to infections in normoxia via HIFα:IFN axis
Source: PLoS Pathog. 2025 Jun 26;21(6):e1013296. doi: 10.1371/journal.ppat.1013296 (PMC12212868; doi:10.1371/journal.ppat.1013296)
Supplement: S1 File — (XLSX) [file ppat.1013296.s012.xlsx]

## Sheet: Fig 1A
					Ratio of DENV2 RNA to Alpha tubulin Fold change(log10)
					PHD2WT	PHD2D4E;C127S	PHD2WT	PHD2D4E;C127S		Plot: Mean with SEM
					Normoxia		Hypoxia			Mean
					1.97326	3.13097	3.22586	2.42738		PHD2WT	PHD2D4E;C127S	PHD2WT	PHD2D4E;C127S
					1.9411	3.0766	3.30393	2.58905		Normoxia		Hypoxia
					1.97667	3.06102	3.11416	2.05839		1.83442	2.92623	3.1719	2.43687
					1.66328	2.74415	3.3281	2.78337
					1.98862	3.02134	3.24503	2.6479
					1.80371	3.14291	3.30313	2.44772
					1.76508	2.82013	3.04662	1.80694
					1.71784	2.70456	3.24853	2.56163
					1.88978	2.95117	3.07736	2.51613
					1.68918	3.05856	3.36798	2.50474
					1.91488	3.00701	3.04684	1.90795
					1.6895	2.72253	3.47814	2.74046
					1.77875	2.8872	3.21597	2.50812
					1.84	2.91375	3.07356	2.49327
					1.94568	2.99821	3.05269	2.53123
					1.86881	2.852	2.76803	2.42606
					1.73907	2.65379	3.02633	2.47649

## Sheet: Fig 1C
					Mean fluorescence intensity (MFI) of DENV2 NS1
					PHD2WT	PHD2D4E;C127S	PHD2WT	PHD2D4E;C127S			Plot: Mean with SEM
					Normoxia		Hypoxia				Mean
					405	837	929	328			PHD2WT	PHD2D4E;C127S	PHD2WT	PHD2D4E;C127S
					473	720	890	231			Normoxia		Hypoxia
					390	667	822	369			454.029	871.248	1036.14	501.322
					550	773	940	450
					523	790	820	366
					420	400	900	380
					590	720	856	150
					200	670	888	350
					465	690	890	430
					495	510	905	265
					400	640	835	350
					382	672	840	345
					483	670	900	378
					467	708	700	410
					480	750	860	280
					800	140	1012	370
					405	754	1437	328
					473	720	908	231
					390	667	890	369
					450	673	822	400
					523	790	840	366
					555	483	1024	512
					672.38	1012.07	1054.5	575.246
					330.254	1239.35	935.081	626.647
					327.849	1269.32	936.281	479.439
					695.183	1031.1	769.489	477.366
					588.598	1056.65	634.759	634.248
					417.704	543.15	1406.48	454.707
					431.783	950.418	1820.41	442.194
					357.935	903.9	1237.9	247.475
					561.731	1124.01	1200.41	767.961
					322.633	1101.2	1396.53	214.279
					362.596	1012.79	1379.51	384.123
					260.677	760.639	1374.03	706.66
					848.802	1092.02	1134.87	681.942
					314.623	1200	1612.86	1277.49
					480.947	1008	1323.29	479.496
					525.909	798	1317.07	558.439
					404.853	829	1311.1	813.746
					329.136	523	1648.49	622.208
					368.395	1012	1099.65	444.57
					355.385	1320	860.452	527.224
					265.482	374	1036.18	928.347
					295.449	555	1400.36	716.791
					294.195	789	1428.79	734.635
					355.289	760	907.014	700.447
					127.003	565	1490.95	734.447
					303.464	980	1272.68	820
					460.101	790	1054.29	320
					464.579	765	1238.4	270
					525.933	908	969.014	970
					521.927	780	1162.62	598
					501.365	982	1312	900
					712	1350	720	278
					772	897	1345	520
					320	1020	1498	598
					310	987	1200	981
					234	890	1408	620
					654	1320	867	123
					587	1256	986	345
					456	1455	657	276
					680	1120	876	345
					579	890	498	421
					546	888	920	129
					420	860	1020	462
					410	750	972	436
					312	679	935	654
					289	1013	856	457
					543	1200	927	276
					348	1402	567	346
					965	1568	1029	872
					456	987	367	197
					245	678	853	746
					567	890	987	987
					256	765	589	764

## Sheet: Fig 1D
					Relative fold change of IFNA1 gene compared to mock
					PHD2WT	PHD2D4E;C127S	PHD2WT	PHD2D4E;C127S		Plot: Mean with SEM
					Normoxia		Hypoxia			Mean
					4.2627	2.82485	2.05727	2.75186		PHD2WT	PHD2D4E;C127S	PHD2WT	PHD2D4E;C127S
					6.55364	2.58448	5.02103	4.6241		Normoxia		Hypoxia
					2.87568	4.75248	6.97167	7.81696		5.55549	2.44691	2.61375	6.28108
					9.17771	4.7678	2.80838	6.09005
					11.3871	3.13018	0.610908	5.67869
					7.46452	2.86558	0.701922	2.99821
					3.41402	3.05196	4.90226	5.26614
					2.33001	3.59933	4.66548	2.86228
					2.18535	0.263669	3.24805	5.23083
					5.09382	0.898144	1.33714	10.8632
					8.52857	1.94725	0.900702	8.73924
					4.79965	1.39191	1.55816	4.91203
					4.96414	1.83168	1.41397	8.76575
					5.51058	1.88124	1.45517	7.73723
					4.88678	2.08649	2.05319	7.95804
					5.10692	1.78782	2.95354	7.18635
					5.902	1.93253	1.7749	7.2974

## Sheet: Fig 1E
					Relative fold change of IFNB1 gene compared to mock
					PHD2WT	PHD2D4E;C127S	PHD2WT	PHD2D4E;C127S		Plot: Mean with SEM
					Normoxia		Hypoxia			Mean
					5.323	3.1	1.481	2.798		PHD2WT	PHD2D4E;C127S	PHD2WT	PHD2D4E;C127S
					17.38	0.288	5.178	4.049		Normoxia		Hypoxia
					12.358	4.634	3.326	6.43		7.37889	2.41212	2.24854	5.32645
					8.944	4.954	0.528	2.543
					6.639	2.476	4.806	0.608
					7.003	2.98	7.509	4.373
					6.573	1.423	0.917	3.046
					8.262	2.74	0.878	4.287
					5.745	2.337	0.681	3.733
					8.636	3.124	2.059	4.704
					3.515	0.257	0.48	4.854
					7.142	1.887	1.322	10.071
					5.47662	1.97157	1.41335	9.50281
					5.99416	1.84809	1.52374	8.11499
					5.42073	2.10749	1.66472	7.67381
					5.0944	3.13181	2.62142	7.05483
					5.93516	1.74703	1.83695	6.70715

## Sheet: Fig 1F
					Concentration of IFNalpha(pg/mL)
					PHD2WT	PHD2D4E;C127S	PHD2WT	PHD2D4E;C127S		Plot: Mean with SEM
					Normoxia		Hypoxia			Mean
					291.21	256.098	57.4242	407.436		PHD2WT	PHD2D4E;C127S	PHD2WT	PHD2D4E;C127S
					311.878	132.538	132.093	372.991		Normoxia		Hypoxia
					294.988	275.876	113.204	359.435		306.588	185.618	150.061	322.189
					174.095	340.99	197.651	295.655
					327.878	181.651	54.7574	420.992
					252.764	208.763	98.5367	387.88
					291.432	60.5354	128.093	295.655
					240.986	150.761	248.986	506.773
					139.649	238.986	154.316	327.656
					311.433	138.983	179.873	369.88
					209.429	164.983	52.9796	138.983
					312.989	220.319	246.097	455.438
					423.437	156.761	156.539	240.986
					304.988	190.318	143.205	235.43
					409.659	94.7588	135.871	198.096
					366.991	205.429	246.097	162.317
					352.546	182.095	130.093	273.21
					400.77	268.098	142.538	179.873
					356.99	168.984	183.873	359.879
					357.657	75.4248	198.985	455.216

## Sheet: Fig 1G
					Concentration of IFNbeta(pg/mL)
					PHD2WT	PHD2D4E;C127S	PHD2WT	PHD2D4E;C127S		Plot: Mean with SEM
					Normoxia		Hypoxia			Mean
					81.4857	87.776	122.974	188.553		PHD2WT	PHD2D4E;C127S	PHD2WT	PHD2D4E;C127S
					110.528	117.755	134.618	220.406		Normoxia		Hypoxia
					88.4451	131.272	111.465	94.4677		149.922	109.056	90.4727	169.455
					145.191	135.421	126.588	110.394
					150.009	50.9715	70.1098	208.093
					159.645	83.8948	80.9504	211.707
					144.656	96.8767	50.7038	173.162
					121.235	78.9429	49.9008	118.558
					142.38	92.9955	79.6121	182.665
					185.877	105.442	91.3895	149.607
					158.842	135.555	96.8767	165.534
					177.445	177.177	107.45	203.409
					196.717	102.765	45.8858	172.761
					158.441	102.096	91.6572	237.403
					176.508	115.614	83.4933	133.414
					150.009	169.683	79.7459	179.185
					120.967	109.591	80.4151	179.453
					179.854	136.759	83.7609	177.98
					199.126	95.4045	103.568	144.388
					151.08	55.1203	118.29	137.964

## Sheet: Fig 1H
					Relative fold change of IRF3 gene compared to mock
					PHD2WT	PHD2D4E;C127S	PHD2WT	PHD2D4E;C127S		Plot: Mean with SEM
					Normoxia		Hypoxia			Mean
					9.06558	3.91985	3.97312	5.94393		PHD2WT	PHD2D4E;C127S	PHD2WT	PHD2D4E;C127S
					10.3342	4.36689	3.15307	7.73163		Normoxia		Hypoxia
					7.12894	3.86249	3.6596	7.61803		6.95709	4.03562	3.29913	7.10256
					3.07552	3.73845	2.8568	10.235
					7.98496	4.16263	3.1528	7.33312
					7.08148	1.33499	0.883253	2.93515
					6.51689	3.79258	3.31135	12.2179
					6.89464	3.93651	3.58976	3.67766
					3.98318	3.18135	2.59846	7.85193
					3.07517	2.00462	3.7269	8.22295
					4.95841	3.75675	3.29524	5.06697
					6.04558	1.09858	1.98244	7.21481
					4.60573	5.73941	9.61887	7.90435
					8.18355	9.10648	1.93078	6.03569
					12.9299	7.40448	3.39032	4.94929
					10.827	4.18171	1.93004	5.96577
					5.57978	3.0178	3.03234	7.68571
								9.25608

## Sheet: Fig 1I
					Relative fold change of IRF7 gene compared to mock
					PHD2WT	PHD2D4E;C127S	PHD2WT	PHD2D4E;C127S		Plot: Mean with SEM
					Normoxia		Hypoxia			Mean
					8.54082	6.50382	0.938797	8.02595		PHD2WT	PHD2D4E;C127S	PHD2WT	PHD2D4E;C127S
					10.5948	1.56786	5.10056	7.7001		Normoxia		Hypoxia
					6.54421	2.84123	3.81399	9.66713		8.742	4.0166	4.76586	9.83997
					12.1364	4.99233	4.64384	9.59964
					9.30562	4.18273	3.72586	21.0538
					8.97148	3.60782	3.82527	14.1937
					6.75481	3.63453	0.787055	9.08045
					8.44096	1.38653	4.13141	5.39515
					4.75619	1.95606	3.82678	7.75213
					6.19707	2.55872	7.16545	7.32523
					10.2984	3.99176	5.16199	19.296
					9.99678	1.37648	10.427	14.658
					5.01133	5.21194	12.4027	3.78383
					9.59393	10.0583	2.67347	9.31842
					13.4671	7.52107	4.34896	8.28832
					11.8191	4.07709	2.38908	4.92193
					6.18516	2.81395	5.65744	7.21975

## Sheet: Fig 1J
					Relative fold change of IRF9 gene compared to mock
					PHD2WT	PHD2D4E;C127S	PHD2WT	PHD2D4E;C127S		Plot: Mean with SEM
					Normoxia		Hypoxia			Mean
					6.6609	6.35554	4.07059	4.98764		PHD2WT	PHD2D4E;C127S	PHD2WT	PHD2D4E;C127S
					8.23417	7.40418	5.04151	4.44274		Normoxia		Hypoxia
					8.11679	3.40549	1.06791	8.58979		7.11688	3.56998	2.91185	7.47365
					8.91402	5.35821	1.18711	19.6164
					6.9559	0.979686	0.662377	19.1956
					7.48663	1.56036	2.30452	17.1155
					7.04848	2.53429	3.47393	5.67983
					5.56138	1.40162	3.4982	1.13523
					3.02808	2.42809	2.83828	5.7228
					2.44648	3.15797	3.11807	5.91839
					4.92084	0.898972	1.56595	10.5909
					5.1647	4.80738	2.52488	5.71346
					9.53154	6.85804	7.18706	2.20179
					12.5387	3.64509	2.40918	5.23703
					11.4121	2.75471	3.25814	4.45597
					5.8493		2.17303	2.53072
							3.12071	3.9182

## Sheet: Fig 1K
					% HIF 1alpha +ve Cells
					PHD2WT	PHD2D4E;C127S	PHD2WT	PHD2D4E;C127S		Plot: Mean with SEM
					Normoxia		Hypoxia			Mean
					59	68	56.9	59		PHD2WT	PHD2D4E;C127S	PHD2WT	PHD2D4E;C127S
					61.2	75.4	58.5	58.6		Normoxia		Hypoxia
					58.5	66.3	66.4	58.3		62.0182	72.775	67.7091	56.6455
					62.2	79.2	66.4	53.1
					59.8	68.3	67.8	50.4
					61.6	75.1	72.3	49.9
					62.8	77.3	71.6	67
					64.7	79.9	73.6	68.7
					66.1	72.7	69.9	52.6
					62.1	71.9	69.6	52.7
					64.2	72.5	71.8	52.8
						66.7

[truncated: 36 more sheets: Fig 1L, Fig 1N, Fig 2B, Fig 2C, Fig 2E, Fig 2F, Fig 2G, Fig 2H, Fig 2I, Fig 2J, Fig 2K, Fig 2L, Fig 3A, Fig 3B, Fig 3D, Fig 3E, Fig 3G, Fig 3H, Fig 3I, Fig 4A …]
