# Supplementary material for: Tibetan PHD2D4E;C127S variant protects from viral diseases in hypoxia, but predispose to infections in normoxia via HIFα:IFN axis
Source: PLoS Pathog. 2025 Jun 26;21(6):e1013296. doi: 10.1371/journal.ppat.1013296 (PMC12212868; doi:10.1371/journal.ppat.1013296)
Supplement: S2 File — The raw data of all supplementary figures are mentioned in the xlsx file. (XLSX) [file ppat.1013296.s013.xlsx]

## Sheet: S1D Fig
					% CD4+ Memory IFNgamma positive T cells
					SARS-CoV-2 RBD	-	+
						Non Tibetans
						0.39	2.13
						1.68	2.83
						1.75	5.48
						1.64	2.79
						2.1	3.1
						2.43	3.68
						1.1	4.97
							2.03
							2.68
							2.99
						Plot: Mean with SEM
						Mean
						1.58429	3.268

## Sheet: S1E Fig
					% CD8+ Memory IFNgamma positive T cells
					SARS-CoV-2 RBD	-	+
						Non Tibetans
						1.52	1.37
						1.03	3.22
						1.44	1.74
						1.35	5.66
						0.78	2.28
						1.09
						Plot: Mean with SEM
						Mean
						1.20167	2.854

## Sheet: S2A Fig
					Densitometry(HIF1alpha/alpha-Tubulin)
					EGLN1WT	EGLN1c.[12C>G;380G>C]	EGLN1WT	EGLN1c.[12C>G;380G>C]
					Normoxia		Hypoxia
					0.714	0.904	1.455	0.765
					0.612	1.157	1.287	0.547
					0.74	0.925	1.193	0.694

## Sheet: S2B Fig
					Densitometry(HIF2alpha/alpha-Tubulin)
					EGLN1WT	EGLN1c.[12C>G;380G>C]	EGLN1WT	EGLN1c.[12C>G;380G>C]
					Normoxia		Hypoxia
					0.727	1.11	1.473	0.858
					0.679	1.052	1.061	0.67
					0.694	0.99	1.267	0.628

## Sheet: S2C Fig
					Densitometry(NS1/alpha-Tubulin)
					EGLN1WT	EGLN1c.[12C>G;380G>C]	EGLN1WT	EGLN1c.[12C>G;380G>C]
					Normoxia		Hypoxia
					0.837	1.245	1.395	0.477
					0.953	1.055	1.253	0.629
					0.895	1.105	1.324	0.553

## Sheet: S2D Fig
					Densitometry(HIF1alpha/alpha-Tubulin)
					EGLN1WT	EGLN1c.[12C>G;380G>C]	EGLN1WT	EGLN1c.[12C>G;380G>C]
					DENV2
							CAY10585	CAY10585
					1.07143	1.43333	0.457936	0.484231
					0.928571	1.83036	0.523077	0.621891
					1.12069	1.35	0.687179	0.701493

## Sheet: S2E Fig
					Densitometry(P-IRF3/IRF3)
					EGLN1WT	EGLN1c.[12C>G;380G>C]	EGLN1WT	EGLN1c.[12C>G;380G>C]
					DENV2
							CAY10585	CAY10585
					0.258065	0.175439	0.40625	0.360656
					0.28	0.18	0.56	0.313953
					0.279032	0.169643	0.48	0.380328

## Sheet: S2F Fig
					Densitometry(IRF3/alpha-Tubulin)
					EGLN1WT	EGLN1c.[12C>G;380G>C]	EGLN1WT	EGLN1c.[12C>G;380G>C]
					DENV2
							CAY10585	CAY10585
					0.3	0.177	0.4	0.741379
					0.473276	0.3385	0.573832	0.62069
					0.386638	0.25775	0.486916	0.560345

## Sheet: S3B Fig
					Densitometry(VEGF/alpha-Tubulin)
					EGLN1WT	EGLN1c.[12C>G;380G>C]	EGLN1WT	EGLN1c.[12C>G;380G>C]
					DENV2
							CAY10585	CAY10585
					0.354839	0.735043	0.234783	0.275862
					0.557692	0.72807	0.121495	0.115044
					0.423077	0.842105	0.0841121	0.0973451

## Sheet: S3C Fig
					Percent cell death
					EGLN1WT	EGLN1c.[12C>G;380G>C]	EGLN1WT	EGLN1c.[12C>G;380G>C]
					Normoxia		Hypoxia
					8.54	6.6	11.2	14.3
					10.7	6.83	15	13.7
					5.98	7.9	10.9	13.6
					Plot: Mean with SEM
					Mean
					8.40667	7.11	12.3667	13.8667

[truncated: 7 more sheets: S4A Fig, S4B Fig, S4C Fig, S4D Fig, S4E Fig, S4F Fig, S6A Fig]
